# Supplementary material for: Extremely Ultranarrow Linewidth Based on Low-Symmetry Al Nanoellipse Metasurface
Source: Nanomaterials (Basel). 2022 Dec 24;13(1):92. doi: 10.3390/nano13010092 (PMC9824327; doi:10.3390/nano13010092)
Supplement: Supplementary file 1 [file nanomaterials-13-00092-s001.zip]

Archive with 1 entries (1 files):
- nanomaterials-2069042-supplementary.pdf
